# Supplementary material for: Subcellular Partitioning of Trace Elements Is Related to Metal Ecotoxicological Classes in Livers of Fish (Esox lucius; Coregonus clupeaformis) from the Yellowknife Area (Northwest Territories, Canada)
Source: Toxics. 2025 May 19;13(5):410. doi: 10.3390/toxics13050410 (PMC12115823; doi:10.3390/toxics13050410)
Supplement: Supplementary file 1 [file toxics-13-00410-s001.zip]

Archive with 1 entries (1 files):
- toxics-3598239-supplementary.pdf
